# Supplementary material for: Structure-Activity Relationships of Benzothiazole-Based Hsp90 C-Terminal-Domain Inhibitors
Source: Pharmaceutics. 2021 Aug 17;13(8):1283. doi: 10.3390/pharmaceutics13081283 (PMC8400049; doi:10.3390/pharmaceutics13081283)
Supplement: Supplementary file 1 [file pharmaceutics-13-01283-s001.zip]

Archive with 1 entries (1 files):
- pharmaceutics-1335106-supplementary.pdf
